# Supplementary material for: StEPF2 and StEPFL9 Play Opposing Roles in Regulating Stomatal Development and Drought Tolerance in Potato (Solanum tuberosum L.)
Source: Int J Mol Sci. 2024 Oct 5;25(19):10738. doi: 10.3390/ijms251910738 (PMC11476617; doi:10.3390/ijms251910738)
Supplement: Supplementary file 1 [file ijms-25-10738-s001.zip]

Archive with 4 entries (4 files):
- IJMS-3193409 – Original Blots.pdf
- Supplementary_Figure.pdf
- table_S1.pdf
- table_S2.pdf
